# Supplementary material for: The experiences and perceptions of personhood for people living with dementia: A qualitative evidence synthesis protocol
Source: HRB Open Res. 2018 Jun 5;1:18. [Version 1] doi: 10.12688/hrbopenres.12845.1 (PMC7219284; doi:10.12688/hrbopenres.12845.1)
Supplement: Supplementary file 1 [file hrbopenres-1-13907-s0000.tgz]

Archive with 1 entries (1 files):
- ee9cbffc-8b3f-46c2-b642-698ac8901733.xlsx
